# Supplementary material for: Physiological and Metabolomic Responses of ‘Bluegold’ Blueberry to Infection by an Isolate Preliminarily Identified as Diaporthe eres
Source: Plants (Basel). 2026 Jul 15;15(14):2172. doi: 10.3390/plants15142172 (PMC13414685; doi:10.3390/plants15142172)
Supplement: Supplementary file 1 [file plants-15-02172-s001.zip]

Archive with 1 entries (1 files):
- plants-4423946-supplementary.pdf
